# Supplementary material for: Transcriptome analysis reveals the defense mechanism of cotton against Verticillium dahliae in the presence of the biocontrol fungus Chaetomium globosum CEF-082
Source: BMC Plant Biol. 2020 Feb 27;20:89. doi: 10.1186/s12870-019-2221-0 (PMC7047391; doi:10.1186/s12870-019-2221-0)
Supplement: Supplementary file 12 — Additional file 12. Data concerning the H2O2 content. [file 12870_2019_2221_MOESM12_ESM.xlsx]

## Sheet: Sheet1
		0 h			6 h			24 h (0 h)			1 d			2 d			3 d			5 d			7 d
	OD	Contnet of H2O2	Mean	OD	Contnet of H2O2	Mean	OD	Contnet of H2O2	Mean	OD	Contnet of H2O2	Mean	OD	Contnet of H2O2	Mean	OD	Contnet of H2O2	Mean	OD	Contnet of H2O2	Mean	OD	Contnet of H2O2	Mean
Standard tube	0.847			0.8291			0.7919			0.779			0.8291			0.8754			0.6802			0.8174
Control tube	0.035			0.0477			0.0472			0.0454			0.0477			0.0459			0.0459			0.0498
Control	0.273	4.50928	4.34824	0.5057	9.01735	8.22127	0.2645	4.48916	4.20889	0.4796	9.10578	10.3756	0.2355	3.69751	3.44352	0.4397	7.30375	7.42987	0.3894	8.33141	10.1133	0.4348	10.0313	9.01685
Control	0.256	4.18719		0.391	6.75907		0.2743	4.69162		0.4875	10.9572		0.2081	3.15804		0.4959	8.34608		0.448	9.75273		0.4196	9.63523
Control	0.2645	4.34824		0.4991	8.8874		0.214	3.44589		0.4918	11.0637		0.2242	3.47503		0.4039	6.63977		0.5512	12.2558		0.3332	7.38405
Treatment	0.231	3.71353	4.19982	0.6693	12.2384	9.78979	0.2923	5.06347	4.35212	0.4127	7.70279	10.6779	0.7467	13.7623	12.8021	0.6068	10.4029	8.4889	0.4356	9.45197	9.72524	0.4502	10.4325	9.8098
Treatment	0.277	4.58507		0.5239	9.37568		0.212	3.40457		0.5683	10.9659		0.6899	12.644		0.3922	6.42278		0.4242	9.17547		0.3427	7.63158
Treatment	0.262	4.30087		0.4416	7.75531		0.2693	4.58832		0.6827	13.3651		0.6572	12.0002		0.5118	8.64098		0.4808	10.5483		0.486	11.3653
		12 h
	OD	Contnet of H2O2	Mean
Standard tube	0.8291
Control tube	0.0477
Control	0.3042	5.05011	4.50168
Treatment	0.5781	10.4428
Treatment	0.3979	6.89492	8.46279
Treatment	0.4566	8.05064
Standard tube	0.8174
Control tube	0.0498
Control	0.1877	3.59302
Control	0.2364	4.86191
