# Supplementary material for: Transcriptome analysis reveals the defense mechanism of cotton against Verticillium dahliae in the presence of the biocontrol fungus Chaetomium globosum CEF-082
Source: BMC Plant Biol. 2020 Feb 27;20:89. doi: 10.1186/s12870-019-2221-0 (PMC7047391; doi:10.1186/s12870-019-2221-0)
Supplement: Supplementary file 13 — Additional file 13. Data concerning the disease index. [file 12870_2019_2221_MOESM13_ESM.xlsx]

## Sheet: Sheet1
		0 level	1 level	2 level	3 level	4 level	Total plant number	Disease index	Mean
	Treatment	19	5	1	0	0	25	7	7.61727
	Treatment	26	2	2	1	0	31	7.25806
	Treatment	25	4	2	1	0	32	8.59375
	Control	16	8	5	2	2	33	24.2424	18.6075
	Control	26	3	1	2	3	35	16.4286
	Control	24	4	1	2	2	33	15.1515
