# Supplementary material for: Transcriptome analysis reveals the defense mechanism of cotton against Verticillium dahliae in the presence of the biocontrol fungus Chaetomium globosum CEF-082
Source: BMC Plant Biol. 2020 Feb 27;20:89. doi: 10.1186/s12870-019-2221-0 (PMC7047391; doi:10.1186/s12870-019-2221-0)
Supplement: Supplementary file 14 — Additional file 14. qPCR data. [file 12870_2019_2221_MOESM14_ESM.xlsx]

## Sheet: Sheet1
Gh_D11G1515 gene
sample	ubiquitin gene	Gh_D11G1515
C0h-1	25.9866	31.8806
	26.0387	31.3793
	26.113	31.6446
C0h-2	25.6838	32.12
	25.4201	31.8409
	25.9475	31.9804
C0h-3	25.3636	31.8423
	25.7632	31.6812
	25.5612	31.3913
T0h-1	25.0972	30.1994
	25.1367	30.9516
	25.1761	31.4188
T0h-2	25.9434	29.5302
	26.0746	29.5166
	25.8121	29.5439
T0h-3	27.8008	30.6752													1	0.0052473
	27.6557	30.6901													1	0.0127607
	27.946	30.6603													1	0.00900399
															2	0.109802
															2	0.0832243
															2	0.136381
												power	均值
			CK-1 24h	7-1	B04	25.9866	26.0461	F04	31.8806	31.6349	5.58876	0.0207786	0.016109
					B05	26.0387		F05	31.3793
					B06	26.113		F06	31.6446
			CK-2 24h	8-1	B07	25.6838	25.6838	F07	32.12	31.9804	6.29665	0.0127209
					B08	25.4201		F08	31.8409
					B09	25.9475		F09	31.9804
			105-1 24h	10-1	B10	25.0972	25.1367	F10	30.1994	30.8566	5.71992	0.0189728	0.0795235
					B11			F11	30.9516
					B12	25.1761		F12	31.4188						3.82
			105-2 24h	11-1	C01		25.9434	G01	29.5302	29.5302	3.58689	0.0832221			21.7667
					C02	26.0746		G02	29.5166						5.69808
					C03	25.8121		G03	29.5439
			105-3 24h	12-1	C04		27.8008	G04	30.6752	30.6752	2.87434	0.136376					FPKM			平均
					C05	27.6557		G05	30.6901							C0h	3.67	2.99	4.8	3.82
					C06	27.946		G06	30.6603							T0h	20.7	9.07	35.53	21.7667
			CK-3 24h			25.3636	25.5627		31.8423	31.6383	6.0756	0.0148273
						25.7632			31.6812
						25.5612			31.3913

## Sheet: Sheet2
Gh_D11G1887 gene
sample	ubiquitin gene	Gh_D11G1887
C0h-1	27.8156	28.6222
	27.2917	29.1668
	27.689	29.2961
C0h-2	26.5483	28.0445
	27.4153	29.218
	26.9776	29.1312
C0h-3	27.12	28.26
	26.78	28.45
	26.46	28.33
T0h-1	26.2379	27.4553
	25.9187	27.9467
	25.5927	27.6551
T0h-2	26.6761	28.0379
	26.598	27.6016
	26.3106	27.6147
T0h-3	28.4143	28.5877
	28.3572	28.471
	28.2335	29.0503

## Sheet: Sheet3
Gh_D06G1832gene
sample	ubiquitin gene	Gh_D06G1832
C0h-1	28.375	28.1049
	27.7231	28.1325
	27.2613	28.0772
C0h-2	26.1559	28.6044
	26.2491	28.6538
	26.2981	28.6291
C0h-3	27.768	29.2165
	27.6525	29.1503
	27.5369	29.2826
T0h-1	26.72	28.5705
	26.6209	28.5818
	26.7491	28.5761
T0h-2	26.9295	27.5031
	26.9638	27.558
	26.8952	27.4483
T0h-3	28.711	26.6767
	28.6314	26.75
	28.5517	26.8234

## Sheet: Sheet4
Gh_D12G2793 gene
sample	ubiquitin gene	Gh_D12G2793	Gh_D05G3615
C12h-1	27.5985	31.7561	26.7272
	27.53	31.803	26.6321
	27.5642	31.7796	26.6797
C12h-2	27.6517	31.2688	25.0279
	27.644	31.1023	25.1186
	27.6479	32.1613	24.9372
C12h-3	27.8751	28.3104	26.7541
	27.5921	28.479	26.6766
	28.2016	28.3947	26.5991
T12h-1	28.8841	31.6168	27.2053
	28.8442	32.4576	27.3612
	28.7378	32.7521	27.2833
T12h-2	28.8844	31.7668	26.849
	29.068	31.7242	26.6212
	28.6768	31.7455	26.3936
T12h-3	27.6641	31.2099	26.8071
	27.7184	31.7965	26.892
	27.5961	31.5032	26.7223

## Sheet: Sheet5
Gh_D07G0457 gene
sample	ubiquitin gene	Gh_D07G0457	Gh_D08G2484
C48h-1	25.7634	26.3547	29.9385
	25.6766	26.3003	29.7541
	25.8502	26.4092	29.8463
C48h-2	25.0448	24.2685	28.9855
	25.0418	24.2403	29.0428
	25.0478	24.2544	29.0141
C48h-3	25.0612	26.1104	29.3368
	25.0451	26.1239	29.5098
	25.0289	26.1374	29.1638
T48h-1	24.0708	25.0154	29.2663
	24.5663	24.7047	28.9939
	24.9999	24.86	29.1301
T48h-2	25.6213	23.6975	30.2551
	25.6329	23.5644	30.2306
	25.6096	23.6309	30.2062
T48h-3	26.9579	28.0408	31.8588
	27.0885	27.9886	31.88
	27.0232	28.093	31.8377

## Sheet: Sheet6
Gh_D05G0689 gene
sample	ubiquitin gene	Gh_D05G0689
C48h-1	24.3373	27.6677
	24.8898	28.2153
	25.229	27.9415
C48h-2	24.0393	27.6448
	24.2329	27.5296
	24.4265	27.7601
C48h-3	23.1047	25.6712
	23.5503	25.6699
	23.8478	25.6726
T48h-1	23.3365	24.4252
	25.4117	24.9725
	26.9256	25.5169
T48h-2	25.5234	28.159
	25.6964	28.1395
	25.8695	28.1786
T48h-3	27.642	28.1706
	27.6932	28.4122
	27.5908	28.1126
		28.376

## Sheet: Sheet7
Gh_A05G0560 gene
sample	ubiquitin gene	Gh_A05G0560
C48h-1	24.3373	27.9357
	24.8898	28.0073
	25.229	28.1506
C48h-2	24.0393	29.3999
	24.2329	29.3024
	24.4265	29.3511
C48h-3	23.1047	25.2451
	23.5503	27.2981
	23.8478	25.5908
T48h-1	26.1686	26.2078
	25.4117	26.2748
	26.9256	26.1408
T48h-2	25.5234	30.1734
	25.6964	30.142
	25.8695	30.2048
T48h-3	27.642	30.1159
	27.6932	30.1672
	27.5908	30.1416

## Sheet: Sheet8
Gh_A04G0855 gene
sample	ubiquitin gene	Gh_A04G0855
C48h-1	26.0265	28.2838
	26.0909	28.6162
	26.1553	28.4458
C48h-2	25.7816	28.8667
	25.8719	28.7083
	25.704	28.7875
C48h-3	26.0568	28.1335
	26.0896	28.2956
	26.024	28.2146
T48h-1	26.1606	25.4006
	26.1097	25.4214
	26.1348	25.411
T48h-2	27.3338	26.1708
	27.4507	26.1518
	27.3922	26.1898
T48h-3	28.3926	30.0429
	28.1137	29.7679
	28.7661	29.9497

## Sheet: Sheet9
Gh_A05G0483 gene
sample	ubiquitin gene	Gh_A05G0483	Gh_D05G2642
C0h-1	28.8634	32.4362	29.2974
	28.981	32.417	29.382
	28.9761	32.3977	29.4666
C0h-2	27.4506	32.0038	29.2104
	27.5414	31.5237	29.6666
	27.3598	31.7638	29.4385
C0h-3	28.8158	32.3585	29.9543
	27.1676	32.356	30.3251
	27.9669	32.3611	30.0999
T0h-1	26.293	30.6744	28.5422
	26.3384	30.8801	28.6025
	26.2475	30.7599	28.6628
T0h-2	28.1014	31.0317	27.9056
	28.0282	30.8779	27.8653
	28.1746	30.7241	27.9459
T0h-3	28.9517	28.6879	26.8788
	29.0591	28.8276	26.9119
